# Supplementary material for: Feeding exogenous dsRNA interferes with endogenous sRNA accumulation in Paramecium
Source: DNA Res. 2020 Apr 27;27(1):dsaa005. doi: 10.1093/dnares/dsaa005 (PMC7315353; doi:10.1093/dnares/dsaa005)
Supplement: dsaa005_Supplementary_Data [file dsaa005_supplementary_data.zip]

Archive with 3 entries (2 files):
- Supp/
- Supp/SuppFigures.pdf
- Supp/SupplementaryTable_S1.ods
